# Supplementary material for: Challenges in proteogenomics: a comparison of analysis methods with the case study of the DREAM proteogenomics sub-challenge
Source: BMC Bioinformatics. 2019 Dec 20;20(Suppl 24):669. doi: 10.1186/s12859-019-3253-z (PMC6923881; doi:10.1186/s12859-019-3253-z)
Supplement: Supplementary file 1 — Additional file 1. Supplementary Figures [file 12859_2019_3253_MOESM1_ESM.zip]

Archive with 8 entries (8 files):
- figure1.png
- figure2.png
- figure3.png
- figure4.png
- figure5.png
- figure6.png
- figure7.png
- ProteogenomicsReviewSupplementary.pdf
